# Supplementary material for: DNA Fingerprint Analysis of Raman Spectra Captures Global Genomic Alterations in Imatinib-Resistant Chronic Myeloid Leukemia: A Potential Single Assay for Screening Imatinib Resistance
Source: Cells. 2021 Sep 22;10(10):2506. doi: 10.3390/cells10102506 (PMC8533852; doi:10.3390/cells10102506)
Supplement: Supplementary file 1 [file cells-10-02506-s001.zip]

Archive with 3 entries (3 files):
- Report  S1-K562-R aCGH profile.pdf
- Report  S2-K562-S aCGH profile.pdf
- Table S1-K562R DNA content associated with CA.xlsx
