# Supplementary material for: DNA Fingerprint Analysis of Raman Spectra Captures Global Genomic Alterations in Imatinib-Resistant Chronic Myeloid Leukemia: A Potential Single Assay for Screening Imatinib Resistance
Source: Cells. 2021 Sep 22;10(10):2506. doi: 10.3390/cells10102506 (PMC8533852; doi:10.3390/cells10102506)
Supplement: Supplementary file 1 [file cells-10-02506-s001.zip › Table S1-K562R DNA content associated with CA.xlsx]

## Sheet: Sheet1
Chr	Start	End	size (bp)	size(Mb)	Cyto band
2	149378946	150251368	872422	0.872422	2q23.1-q23.2
3	159711	48219787	48060076	48.0601	3p26.3-p21.31
5	44268593	46100367	1831774	1.83177	5p12-p11
6	36437799	51732931	15295132	15.2951	6p21.31-p12.3
6	108108995	110036365	1927370	1.92737	q21
9	132436581	132612549	175968	0.175968	9q34.11
10	42976950	87825601	44848651	44.8487	10q11.21-q23.1
15	49834437	102465355	52630918	52.6309	15q21.2-q26.3
16	88653937	88810033	156096	0.156096	16q24.2-q24.3
17	25590352	25954807	364455	0.364455	17q11.1-q11.2
			Total Gain in Mb	166.163
2	206212	3338027	3131815	3.13182	2p25.3
2	18532630	23931404	5398774	5.39877	2p24.2-p24.1
2	39990107	90069726	50079619	50.0796	2p22.1-p11.2
3	78647198	80162698	1515500	1.5155	3p12.3-p12.2
9	373868	20718810	20344942	20.3449	9p24.3-p21.3
13	94035921	114946264	20910343	20.9103	13q31.3-q34
16	77549380	77789804	240424	0.240424	16q23.1
20	50788962	62872839	12083877	12.0839	20q13.2-q13.33
			Total Loss in Mb	113.705
